# Supplementary material for: In vivo bistatic dual-aperture ultrasound imaging and elastography of the abdominal aorta
Source: Front Physiol. 2024 Mar 28;15:1320456. doi: 10.3389/fphys.2024.1320456 (PMC11007781; doi:10.3389/fphys.2024.1320456)
Supplement: Supplementary file 1 [file DataSheet1.zip]

Archive with 3 entries (3 files):
- SupplementaryVideos/README.txt
- SupplementaryVideos/volunteer16_SPandBS_ecirc.gif
- SupplementaryVideos/volunteer16_SPandBS_erad.gif
