# Supplementary material for: In vivo bistatic dual-aperture ultrasound imaging and elastography of the abdominal aorta
Source: Front Physiol. 2024 Mar 28;15:1320456. doi: 10.3389/fphys.2024.1320456 (PMC11007781; doi:10.3389/fphys.2024.1320456)
Supplement: Supplementary file 1 [file DataSheet1.zip › SupplementaryVideos/README.txt]

Supplementary video's from:
"In Vivo Bistatic Dual-Aperture Ultrasound Imaging and Elastography of the Abdominal Aorta"

Files: 

- "volunteer16_SPandBS_ecirc.gif"
Estimated local circumferential strain in the aortic vessel wall using single-perspective (left), and dual-aperture bistatic (right) ultrasound imaging in volunteer 16.

- "volunteer16_SPandBS_erad.gif"
Estimated local radial strain in the aortic vessel wall using single-perspective (left), and dual-aperture bistatic (right) ultrasound imaging in volunteer 16.

Contact details:

Vera van Hal, MSc
Photoacoustics and Ultrasound Laboratory Eindhoven (PULS/e)
Department of Biomedical Engineering
Eindhoven University of Technology

Email: v.h.j.v.hal@tue.nl
